# Supplementary material for: Effectiveness of Manual Lymphatic Drainage After Total Knee Arthroplasty: A Systematic Review
Source: J Clin Med. 2026 Jul 16;15(14):5575. doi: 10.3390/jcm15145575 (PMC13413183; doi:10.3390/jcm15145575)
Supplement: Supplementary file 1 [file jcm-15-05575-s001.zip]

Archive with 3 entries (3 files):
- jcm-4384708-PRISMA 2020 Checklist.pdf
- jcm-4384708-supplementary Figure S1.pdf
- jcm-4384708-supplementary File S1.pdf
